# Supplementary material for: Synthesis of Mixed Phosphonate Esters and Amino Acid-Based Phosphonamidates, and Their Screening as Herbicides
Source: Int J Mol Sci. 2024 Apr 26;25(9):4739. doi: 10.3390/ijms25094739 (PMC11083600; doi:10.3390/ijms25094739)
Supplement: Supplementary file 1 [file ijms-25-04739-s001.zip]

Archive with 1 entries (1 files):
- ijms-2963196-supplementary.pdf
